# Supplementary material for: Gut microbiome composition influences immunologic alterations in the blood and gut of HIV-positive and HIV-negative men who have sex with men
Source: Front Immunol. 2026 Jan 2;16:1707736. doi: 10.3389/fimmu.2025.1707736 (PMC12808405; doi:10.3389/fimmu.2025.1707736)
Supplement: Supplementary file 1 [file Table1.xlsx]

## Sheet: Sheet1
Assays	Analyte 1	Analyte 2	BLAST name	n	nNot0Ana2	adjRsq	pF	pAdjFDR	pSHIV- non-MSM	pSHIV-MSM	pSHIV+MSM	Slope Pattern
bc.cc	CD8+CD127+	CD4+CTLA4+	NA	61	61	0.43859	4.82395e-07	6.53503e-05	0.00186542	0.153554	0.0390482	p~n
bc.cc	CD8+CD127+	CD4+CD38+HLA-DR-	NA	61	61	0.363843	1.21517e-05	0.000345499	0.0135503	0.144535	0.806381	p~~
bc.cc	CD8+CD127+	CD8+CD38+HLA-DR-	NA	61	61	0.411028	1.67304e-06	0.000128434	0.00164999	0.0970909	0.805455	p~~
bc.cc	CD8+ MAIT	CD8+CD69+	NA	61	61	0.449964	2.83026e-07	4.34539e-05	0.0111816	0.494077	0.556547	p~~
bc.cc	CD8+ MAIT	CD8+EMTD	NA	61	61	0.451512	2.62972e-07	4.32589e-05	0.00993329	0.718247	0.430851	n~~
bc.cc	CD8+ Naive	CD4+CD127+	NA	61	61	0.394383	3.43599e-06	0.000184025	0.535167	0.00844183	0.955759	~n~
bc.cc	CD8+ Naive	CD4+CTLA4+	NA	61	61	0.433168	6.19387e-07	7.55287e-05	0.00293782	0.273637	0.269294	p~~
bc.cc	CD8+ Naive	CD4+EM	NA	61	61	0.430372	7.03892e-07	8.10531e-05	0.0109156	0.0394017	0.512922	nn~
bc.cc	CD8+ Naive	CD4+CD38+HLA-DR+	NA	61	61	0.460455	1.71192e-07	3.28546e-05	0.0220928	0.00254606	0.942363	pp~
bc.cc	CD8+ Naive	CD4+CD38+HLA-DR-	NA	61	61	0.475247	8.27121e-08	2.27272e-05	0.00496196	0.0063061	0.34527	pp~
bc.cc	CD8+ Naive	CD8+CD40+	NA	61	60	0.402025	2.47619e-06	0.000154126	0.0153919	0.13362	0.768023	p~~
bc.cc	CD8+ Naive	CD8+EM	NA	61	61	0.401035	2.58427e-06	0.00015662	0.367692	0.00857358	0.587735	~n~
bc.cc	CD8+ Naive	CD8+EMTD	NA	61	61	0.426266	8.4818e-07	8.8789e-05	0.206544	0.00474266	0.309687	~p~
bc.cc	CD8+ Naive	CD8+ Naive	NA	61	61	0.471969	9.73664e-08	2.27272e-05	0.027699	0.00158016	0.340363	pp~
bc.cc	cDCs	CD127-CTLA4+ Tregs	NA	61	61	0.334733	3.79804e-05	0.000920726	1.30204e-05	0.47772	0.120324	p~~
bc.fm	CD8+CD90+	Evtepia gabavorous	Evtepia gabavorous (100 %ID)	68	30	0.454735	7.31518e-08	2.23918e-05	0.727538	6.58848e-09	0.566998	~p~
bc.fm	CD8+CD127+	Akkermansia muciniphila	Akkermansia muciniphila# (97.4 %ID)	68	39	0.356636	7.90285e-06	0.000331378	0.0229351	0.0138966	0.308344	pn~
bc.fm	CD8+ MAIT	Lactobacillus rogosae	Lactobacillus rogosae (100 %ID)	68	49	0.439385	1.61835e-07	3.89619e-05	0.0146564	0.738859	0.759112	n~~
bc.fm	CD8+ MAIT	Akkermansia muciniphila	Akkermansia muciniphila# (97.4 %ID)	68	39	0.476711	2.24429e-08	1.05689e-05	0.00164074	0.922843	0.464653	p~~
bc.fm	CD8+ MAIT	Anaerostipes hadrus	Anaerostipes hadrus# (100 %ID)	68	67	0.444654	1.23571e-07	3.28913e-05	0.0136747	0.661732	0.453679	n~~
bc.fm	CD8+ MAIT	f_Lachnospiraceae.28	Lachnoclostridium edouardi (95.7 %ID)	68	53	0.45944	5.70595e-08	2.05481e-05	0.00671465	0.355464	0.528576	n~~
bc.fm	CD8+ MAIT	Eubacterium ramulus	Eubacterium ramulus ATCC 29099# (97.4 %ID)	68	52	0.45543	7.05286e-08	2.23918e-05	0.0092034	0.923692	0.272039	n~~
bc.fm	CD8+ MAIT	Bilophila wadsworthia	Bilophila wadsworthia (100 %ID)	68	54	0.441414	1.45918e-07	3.72212e-05	0.0157548	0.720531	0.493056	p~~
bc.fm	cDCs	f_Paraprevotellaceae.g_Prevotella	f_.Paraprevotellaceae..g_.Prevotella..15 (92.6 %ID)	68	31	0.530353	9.8057e-10	8.99454e-07	7.23574e-12	0.87964	0.813728	p~~
cc.fm	CD4+CD103+	Dorea phocaeensis	Dorea phocaeensis (100 %ID)	62	58	0.612941	4.94799e-11	8.14173e-08	0.577332	3.50631e-11	0.647405	~p~
cc.fm	Tfh	Ruminococcoides bili	Ruminococcoides bili# (98.7 %ID)	62	38	0.434027	1.00107e-06	7.06017e-05	0.648061	5.80055e-06	0.167943	~p~
cc.fm	Tfh	Colidextribacter massiliensis	Colidextribacter massiliensis (100 %ID)	62	31	0.450306	4.73997e-07	5.20027e-05	0.255009	1.99947e-06	0.762094	~p~
cc.fm	Tfh	f_Ruminococcaceae.g_Oscillospira	Vescimonas coprocola (95.2 %ID)	62	32	0.383992	8.60101e-06	0.000322388	0.306397	5.28308e-05	0.506552	~p~
cc.fm	CD8+CD90+	Senegalimassilia anaerobia	Senegalimassilia anaerobia JC110 (100 %ID)	62	33	0.553	2.20268e-09	1.4758e-06	2.24062e-08	0.0368622	0.24843	pn~
cc.fm	CD8+CD103+	Lachnoclostridium edouardi	Lachnoclostridium edouardi# (100 %ID)	62	53	0.506056	2.98983e-08	1.23273e-05	0.572426	0.00109392	0.642594	~n~
cc.fm	CD8+CD103+	o_Clostridiales.f_Lachnospiraceae	[Clostridium] sphenoides JCM 1415 (95.2 %ID)	62	53	0.519621	1.44819e-08	7.05666e-06	0.550743	0.000862885	0.21104	~n~
cc.fm	CD8+CD103+	f_Ruminococcaceae	Massilioclostridium coli (95.2 %ID)	62	33	0.495702	5.12369e-08	1.66129e-05	0.733131	0.00173308	0.902857	~n~
cc.fm	CD8+CD103+	f_Ruminococcaceae.g_Oscillospira	f_Ruminococcaceae.g_Oscillospira.58 (94.3 %ID)	62	37	0.467242	2.11914e-07	4.15095e-05	0.953346	0.812592	0.00872615	~~p
cc.fm	CD8+CD103+	f_Lachnospiraceae.107	Clostridium porci (95.2 %ID)	62	45	0.533564	6.7132e-09	3.59828e-06	0.943236	0.00017851	0.679034	~n~
cc.fm	CD8+CD103+	Phocaeicola vulgatus	Phocaeicola vulgatus# (100 %ID)	62	59	0.482519	9.99764e-08	2.82039e-05	0.480792	0.116638	0.0147982	~~n
cc.fm	CD8+CD103+	Prevotella copri	Prevotella copri DSM 18205# (100 %ID)	62	57	0.474827	1.4638e-07	3.66373e-05	0.647619	0.0118417	0.238484	~n~
bc.cm	CD4+EM	Romboutsia timonensis	Romboutsia timonensis (100 %ID)	68	37	0.338823	1.68869e-05	0.000745645	0.0158758	3.38157e-05	0.0813292	pp~
bc.cm	CD8+ MAIT	Parabacteroides distasonis	Parabacteroides distasonis# (100 %ID)	68	51	0.471645	2.96127e-08	3.10796e-05	0.00207757	0.565743	0.911054	n~~
bc.cm	CD8+ MAIT	Intestinibacter bartlettii	Intestinibacter bartlettii (100 %ID)	68	31	0.479481	1.92618e-08	3.10796e-05	0.00231798	0.650605	0.224092	p~~
bc.cm	CD8+ MAIT	[Ruminococcus] faecis	[Ruminococcus] faecis JCM 15917 (100 %ID)	68	54	0.454047	7.58453e-08	4.76941e-05	0.153825	0.922143	0.015077	~~p
bc.cm	CD8+ MAIT	f_Lachnospiraceae.28	Lachnoclostridium edouardi (95.7 %ID)	68	38	0.509847	3.39129e-09	1.27953e-05	0.0001543	0.985003	0.993278	n~~
bc.cm	CD8+ MAIT	Eubacterium ramulus	Eubacterium ramulus ATCC 29099# (97.4 %ID)	68	38	0.469679	3.29495e-08	3.10796e-05	0.00353964	0.443755	0.429122	n~~
bc.cm	CD8+ MAIT	Romboutsia timonensis	Romboutsia timonensis (100 %ID)	68	37	0.459399	5.71833e-08	4.31505e-05	0.00923497	0.500443	0.244174	n~~
bc.cm	CD8+ Naive	Clostridium indicum	Clostridium indicum (97.0 %ID)	68	55	0.373407	3.77579e-06	0.000175877	0.00070251	0.344013	0.0437384	n~n
bc.cm	CD8+CD38+HLA-DR-	f_Lachnospiraceae.241	Merdimonas faecis (95.7 %ID)	68	30	0.336416	1.86754e-05	0.000809912	1.16563e-05	0.258406	0.424751	p~~
cc.cm	CD8+CD103+	Eubacterium ramulus	Eubacterium ramulus ATCC 29099# (97.4 %ID)	62	33	0.470535	1.80602e-07	0.000569076	0.122019	0.00167417	0.08984	~n~
