# Supplementary material for: Gut microbiome composition influences immunologic alterations in the blood and gut of HIV-positive and HIV-negative men who have sex with men
Source: Front Immunol. 2026 Jan 2;16:1707736. doi: 10.3389/fimmu.2025.1707736 (PMC12808405; doi:10.3389/fimmu.2025.1707736)
Supplement: Supplementary file 3 [file Table3.xls]

## Sheet: Data Dictionary
Column	Description
population	name of immune population
n	number of samples with data for this population
nA	number of samples by cohort, with A, B, and C referring to HIV-nonMSM, HIV-MSM, HIV+MSM respectively
nB	"
nC	"
meanAll	mean across all populations
meanA	mean by cohort
meanB	"
meanC	"
sdA	standard deviation by cohort
sdB	"
sdC	"
pF	p-value on the F statistic of the regression assessing difference in means
pAB	Tukey hsd adjusted p-value on the pairwise comparisons across indicated cohorts
pAC	"
pBC	"
sigAB	significance stars for the above p-values
sigAC
sigBC
pPartialF	p-value on the partial F statistic comparing the full model adjusting for age, gender, and study day to the means only model
ac.pAB	Tukey hsd adjusted p-value on the pairwise comparisons across indicated cohorts in the adjusted model
ac.pAC	"
ac.pBC	"
ac.sigAB	significance stars for the above p-values
ac.sigAC	"
ac.sigBC	"
assay	code indicating blood or biopsy
pPartialFAdj	FDR adjusted p-value on the partial F statistic, above
sigPartialF	significance stars for the unadjusted partial F-statistic p-values
sigPartialFAdj	significance stars for the FDR-adjusted partial F-statistic p-values
Significance stars	Codes are defined as ‘***’ [0, 0.001], ‘**’ (0.001, 0.01], ‘*’ (0.01, 0.05); with square brackets indicating endpoints included in the interval.

## Sheet: ImmunePopsAndStats
population	n	nA	nB	nC	meanAll	meanA	meanB	meanC	sdA	sdB	sdC	pF	pAB	pAC	pBC	sigAB	sigAC	sigBC	pPartialF	ac.pAB	ac.pAC	ac.pBC	ac.sigAB	ac.sigAC	ac.sigBC	assay	pPartialFAdj	sigPartialF	sigPartialFAdj
cyBd_CD3+CD45+	68	20	16	32	60.881	61.41	55.331	63.325	12.522	11.133	9.764	0.0636	0.229	0.812	0.0513			~	0.0362	0.999	0.139	0.0463			*	cyBd	0.340875	*
cyBd_CD3+CD56+ NK T cells	68	20	16	32	2.233	3.467	1.689	1.733	5.783	2.468	1.775	0.19	0.302	0.209	0.999				0.00253	0.0174	0.00172	0.561	*	**		cyBd	0.08343	**	~
cyBd_CD3+CD4+	68	20	16	32	52.796	58.13	55.638	48.041	8.512	12.854	13.414	0.0104	0.811	0.0125	0.106		*		0.087	0.954	0.344	0.0826			~	cyBd	0.432	~
cyBd_CD4+CCR5+	68	20	16	32	2.183	1.78	2.932	2.061	1.389	2.706	2.016	0.228	0.22	0.88	0.351				0.257	0.454	1	0.281				cyBd	0.598
cyBd_CD4+CD25+	68	20	16	32	12.275	13.452	13.206	11.073	6.067	8.704	7.588	0.459	0.995	0.505	0.62				0.353	0.977	0.647	0.34				cyBd	0.65731
cyBd_CD4+CD40+	68	20	16	32	0.583	0.623	0.601	0.55	0.478	0.455	0.503	0.861	0.99	0.86	0.938				0.685	0.778	0.661	0.966				cyBd	0.929489
cyBd_CD4+CD69+	68	20	16	32	0.361	0.39	0.317	0.366	0.393	0.259	0.285	0.784	0.769	0.961	0.868				0.809	0.901	0.999	0.81				cyBd	0.929489
cyBd_CD4+CD90+	68	20	16	32	0.235	0.275	0.205	0.225	0.5	0.183	0.203	0.783	0.789	0.846	0.977				0.449	0.459	0.483	0.999				cyBd	0.757687
cyBd_CD4+CD103+	68	20	16	32	0.586	0.553	0.56	0.62	0.324	0.333	0.534	0.835	0.999	0.853	0.895				0.718	1	0.826	0.732				cyBd	0.929489
cyBd_CD4+CD127+	68	20	16	32	71.956	75.96	71.506	69.678	10.194	15.269	10.938	0.185	0.506	0.159	0.87				0.323	0.739	0.312	0.618				cyBd	0.622929
cyBd_CD4+CTLA4+	68	20	16	32	0.957	0.915	0.941	0.991	0.778	0.757	0.865	0.946	0.995	0.944	0.979				0.76	1	0.855	0.771				cyBd	0.929489
cyBd_CD4+FoxP3+CD25+	68	20	16	32	3.303	2.91	3.248	3.576	1.164	1.705	1.828	0.36	0.811	0.329	0.788				0.297	0.746	0.292	0.574				cyBd	0.598
cyBd_CD4+FoxP3+CD25+CD127+ Tregs (% of CD4)	68	20	16	32	2.639	2.243	2.559	2.927	1.084	1.445	1.522	0.224	0.776	0.201	0.662				0.238	0.729	0.238	0.498				cyBd	0.584182
cyBd_CD4+Va7.2+CD161+	68	20	16	32	0.258	0.243	0.204	0.294	0.27	0.203	0.442	0.691	0.941	0.869	0.682				0.442	0.774	0.949	0.415				cyBd	0.757687
cyBd_CD4+PD1+	68	20	16	32	6.296	6.294	5.284	6.803	4.594	3.724	5.838	0.621	0.823	0.933	0.59				0.421	0.388	0.564	0.924				cyBd	0.757687
cyBd_CD4+CD27+CD45RA- Central Memory	68	20	16	32	50.622	47.165	51.031	52.578	7.941	12.646	9.395	0.163	0.475	0.139	0.865				0.958	0.954	0.974	0.995				cyBd	0.976075
cyBd_CD4+CD27-CD45RA- Effector Memory	68	20	16	32	17.972	13.45	23.076	18.247	7.509	17.528	6.745	0.0276	0.0207	0.247	0.292	*			0.112	0.663	0.706	0.091			~	cyBd	0.432
cyBd_CD4+CD27-CD45RA+ Effector Memory TD	68	20	16	32	1.841	2.649	1.189	1.661	6.695	0.705	1.728	0.494	0.494	0.638	0.914				0.194	0.196	0.238	0.989				cyBd	0.498857
cyBd_CD4+CD27+CD45RA+ Naive	68	20	16	32	29.563	36.72	24.712	27.516	11.404	17.656	9.492	0.0094	0.014	0.0295	0.739	*	*		0.122	0.899	0.479	0.107				cyBd	0.4392
cyBd_CD4+PD1+CXCR5+ Tfh cells	68	20	16	32	0.379	0.376	0.31	0.416	0.321	0.386	0.639	0.793	0.921	0.958	0.775				0.803	0.796	0.837	0.995				cyBd	0.929489
cyBd_CD4+CD38+HLA-DR+	68	20	16	32	1.437	1.202	1.327	1.638	0.809	0.719	1.302	0.32	0.934	0.323	0.602				0.791	0.771	0.892	0.952				cyBd	0.929489
cyBd_CD4+CD38+HLA-DR-	68	20	16	32	33.938	41.335	28.156	32.206	12.027	13.52	9.756	0.00237	0.00279	0.0175	0.479	**	*		0.146	0.278	0.985	0.188				cyBd	0.463765
cyBd_CD4-CD8-	68	20	16	32	7.486	8.238	7.636	6.942	3.876	6.345	5.056	0.667	0.933	0.645	0.896				0.947	0.966	0.942	0.994				cyBd	0.976075
cyBd_CD4-CD8-Va7.2+CD161+ Mait cells	68	20	16	32	5.757	10.944	3.698	3.544	11.657	3.332	3.778	0.000942	0.00825	0.00122	0.997	**	**		0.138	0.15	0.163	0.998				cyBd	0.463765
cyBd_CD3+CD8+	68	20	16	32	38.356	32.67	35.025	43.575	8.183	12.092	12.998	0.00307	0.816	0.00435	0.0481		**	*	0.0499	0.953	0.259	0.0481			*	cyBd	0.340875	*
cyBd_CD8+CD25+	68	20	16	32	1.336	1.216	1.426	1.367	1.51	1.394	1.747	0.916	0.919	0.941	0.992				0.853	0.961	0.984	0.84				cyBd	0.9396
cyBd_CD8+CD40+	68	20	16	32	0.552	0.585	0.545	0.536	0.45	0.42	0.561	0.942	0.97	0.938	0.998				0.719	0.744	0.723	0.999				cyBd	0.929489
cyBd_CD8+CD69+	68	20	16	32	1.003	1.163	1.129	0.84	1.012	1.142	0.594	0.355	0.993	0.403	0.53				0.87	0.96	0.99	0.86				cyBd	0.9396
cyBd_CD8+CD90+	68	20	16	32	0.227	0.265	0.33	0.153	0.357	0.485	0.114	0.155	0.806	0.424	0.16				0.27	0.947	0.62	0.25				cyBd	0.598
cyBd_CD8+CD103+	68	20	16	32	2.67	3.675	2.418	2.168	5.282	1.406	1.364	0.222	0.447	0.206	0.962				0.108	0.152	0.105	0.969				cyBd	0.432
cyBd_CD8+CD127+	68	20	16	32	50.494	63.53	46.688	44.25	13.238	14.133	13.835	1.87e-05	0.00139	1.54e-05	0.831	**	***		0.00309	0.0167	0.00224	0.638	*	**		cyBd	0.08343	**	~
cyBd_CD8+CD27+CD45RA- Central Memory	68	20	16	32	24.331	22.985	23.131	25.772	6.527	13.095	11.47	0.581	0.999	0.633	0.7				0.995	0.997	1	0.996				cyBd	0.995
cyBd_CD8+CD27-CD45RA- Effector Memory	68	20	16	32	27.026	20.942	30.119	29.281	14.991	15.81	13.419	0.088	0.148	0.114	0.98				0.657	0.641	0.878	0.856				cyBd	0.929489
cyBd_CD8+CD27-CD45RA+ Effector Memory TD	68	20	16	32	15.774	10.384	18.288	17.885	9.026	8.241	10.631	0.0159	0.0452	0.0221	0.99	*	*		0.297	0.27	0.428	0.917				cyBd	0.598
cyBd_CD8+FoxP3+CD25+	68	20	16	32	0.486	0.465	0.647	0.419	0.664	0.577	0.384	0.366	0.561	0.949	0.339				0.181	0.999	0.361	0.206				cyBd	0.498857
cyBd_CD8+Va7.2+CD161+	68	20	16	32	4.784	9.877	2.663	2.662	5.844	1.958	2.851	9.23e-09	1.27e-06	3.81e-08	1	***	***		0.0487	0.0448	0.087	0.927	*	~		cyBd	0.340875	*
cyBd_CD8+CD27+CD45RA+ Naive	68	20	16	32	32.869	45.706	28.44	27.061	15.918	15.434	12.509	5.25e-05	0.00171	6.06e-05	0.946	**	***		0.11	0.0889	0.293	0.695	~			cyBd	0.432
cyBd_CD8+PD1+	68	20	16	32	4.893	5.455	4.349	4.813	3.377	6.232	4.886	0.789	0.776	0.889	0.948				0.539	0.715	0.504	0.899				cyBd	0.856059
cyBd_CD8+PDL1+	68	20	16	32	0.352	0.357	0.409	0.321	0.523	0.49	0.456	0.839	0.946	0.963	0.825				0.768	0.863	1	0.778				cyBd	0.929489
cyBd_CD8+CD38+HLA-DR+	68	20	16	32	1.901	1.483	1.622	2.301	1.104	0.745	2.139	0.166	0.965	0.191	0.368				0.778	0.931	0.98	0.76				cyBd	0.929489
cyBd_CD8+CD38+HLA-DR-	68	20	16	32	14.152	18.786	12.984	11.84	9.921	6.11	6.316	0.00612	0.062	0.00521	0.872	~	**		0.183	0.193	0.216	0.997				cyBd	0.498857
cyBd_B cells (% of CD3- CD45+)	68	20	16	32	3.368	2.882	0.995	4.859	4.57	0.763	7.23	0.0774	0.573	0.432	0.0684			~	0.0177	0.818	0.234	0.0145			*	cyBd	0.23895	*
cyBd_NK cells (% of CD3- CD45+)	68	20	16	32	2.578	2.924	1.845	2.728	5.179	3.134	3.638	0.701	0.707	0.984	0.756				0.188	0.195	0.224	0.995				cyBd	0.498857
cyBd_CD14+ Monocytes (% of CD3- CD45+)	68	20	16	32	30.232	29.045	29.134	31.523	9.664	12.813	13.105	0.711	1	0.753	0.796				0.755	0.815	0.739	0.984				cyBd	0.929489
cyBd_CD14+16- Classical Monocytes	68	20	16	32	94.884	96.43	92.35	95.184	3.883	5.063	3.302	0.01	0.00812	0.51	0.0556	**		~	0.0906	0.153	0.902	0.16				cyBd	0.432	~
cyBd_CD14-16+ NonClassical Monocytes	68	20	16	32	6.39	6.354	5.946	6.635	3.934	3.983	6.077	0.906	0.969	0.979	0.897				0.775	0.802	0.774	0.998				cyBd	0.929489
cyBd_CD14+16+ Intermediate Monocytes	68	20	16	32	5.083	3.552	7.615	4.775	3.855	5.067	3.291	0.0101	0.00822	0.521	0.0542	**		~	0.0892	0.152	0.903	0.158				cyBd	0.432	~
cyBd_CD11c+CD123-cDCs (% of CD3- CD45+)	68	20	16	32	2.159	2.632	1.959	1.964	1.783	0.816	0.779	0.107	0.206	0.119	1				0.889	0.895	0.983	0.935				cyBd	0.941294
cyBd_CD11c-CD123+pDCs (% of CD3- CD45+)	67	19	16	32	0.458	0.482	0.49	0.427	0.238	0.329	0.244	0.665	0.995	0.757	0.717				0.299	0.778	0.302	0.548				cyBd	0.598
cyBd_ILC-1	64	19	16	29	3.241	2.204	4.021	3.49	4.229	7.652	8.642	0.744	0.746	0.824	0.971				0.733	0.974	0.77	0.807				cyBd	0.929489
cyBd_ILC-2	64	19	16	29	6.828	9.938	8.583	3.822	10.256	11.758	4.714	0.0439	0.89	0.0512	0.19		~		0.00568	0.257	0.00587	0.0867		**	~	cyBd	0.10224	**
cyBd_ILC-3	64	19	16	29	2.759	3.497	4.232	1.463	4.814	5.596	2.207	0.0689	0.857	0.219	0.0839			~	0.0505	0.792	0.0853	0.119		~		cyBd	0.340875	~
cyBd_CCR5+CD103+CD69+CD4+	64	19	16	29	15.793	18.509	17.454	13.097	25.188	19.987	28.515	0.742	0.992	0.755	0.849				0.835	0.963	0.837	0.913				cyBd	0.939375
cyBd_CD103+CD69+CD4+	64	19	16	29	2.299	1.586	6.262	0.58	3.282	24.385	2.11	0.325	0.505	0.958	0.305				0.467	0.66	1	0.484				cyBd	0.764182
cyBy_CD3+CD45+	64	19	15	30	32.933	28.503	36.313	34.048	12.635	13.71	13.593	0.204	0.214	0.337	0.853				0.553	0.563	0.921	0.7				cyBy	0.701619
cyBy_CD3+CD56+ NKT cells	64	19	15	30	1.562	2.084	1.274	1.376	1.881	0.647	1.514	0.196	0.265	0.244	0.975				0.0781	0.106	0.0893	1		~		cyBy	0.293267	~
cyBy_CD3+CD4+	64	19	15	30	54.233	56.126	56.953	51.673	10.088	11.737	11.925	0.242	0.976	0.38	0.312				0.0524	0.828	0.078	0.147		~		cyBy	0.265482	~
cyBy_CD4+CCR5+	62	17	15	30	21.357	24.349	25.775	17.452	16.816	14.34	14.443	0.147	0.961	0.295	0.197				0.265	0.73	0.887	0.234				cyBy	0.520185
cyBy_CD4+CD25+	62	17	15	30	6.096	7.028	6.582	5.325	3.823	3.435	2.141	0.144	0.907	0.156	0.386				0.486	0.949	0.559	0.589				cyBy	0.701619
cyBy_CD4+CD40+	62	17	15	30	0.525	0.566	0.684	0.423	0.483	0.466	0.386	0.156	0.722	0.525	0.146				0.111	0.198	0.915	0.179				cyBy	0.326833
cyBy_CD4+CD69+	62	17	15	30	10.849	9.213	13.437	10.482	5.562	9.431	7.668	0.284	0.27	0.848	0.443				0.261	0.316	0.865	0.417				cyBy	0.520185
cyBy_CD4+CD90+	62	17	15	30	2.312	2.921	2.782	1.733	1.778	1.815	1.197	0.0197	0.964	0.0344	0.0847		*	~	2.67e-05	0.0456	3.02e-05	0.00526	*	***	**	cyBy	0.0004717	***	***
cyBy_CD4+CD103+	62	17	15	30	3.415	4.101	5.766	1.851	2.652	5.997	2.055	0.00267	0.384	0.0989	0.00254		~	**	0.000221	0.593	0.0672	0.000147		~	***	cyBy	0.00292825	***	**
cyBy_CD4+CD127+	62	17	15	30	53.529	57.847	58.24	48.727	9.854	12.719	14.333	0.0225	0.996	0.0584	0.0579		~	~	0.00183	0.371	0.0035	0.019		**	*	cyBy	0.0179317	**	*
cyBy_CD4+CTLA4+	62	17	15	30	5.278	4.386	6.1	5.372	2.512	4.271	5.127	0.536	0.51	0.736	0.857				0.355	0.323	0.626	0.768				cyBy	0.648793
cyBy_CD4+FoxP3+CD25+	62	17	15	30	2.956	2.439	3.343	3.055	1.447	2.522	2.272	0.468	0.463	0.613	0.905				0.634	0.741	0.993	0.679				cyBy	0.730478
cyBy_CD4+FoxP3+CD25+CD127+ Tregs (% of CD4)	62	17	15	30	2.31	1.816	2.369	2.561	1.257	1.317	2.104	0.37	0.642	0.339	0.934				0.871	0.862	0.949	0.957				cyBy	0.908135
cyBy_CD4+Va7.2+CD161+	62	17	15	30	0.667	1.162	0.261	0.59	2.137	0.191	0.736	0.114	0.105	0.282	0.676				0.0639	0.05	0.16	0.754	~			cyBy	0.282225	~
cyBy_CD4+PD1+	62	17	15	30	16.555	15.99	20.209	15.047	7.18	10.611	11.732	0.29	0.49	0.952	0.266				0.083	0.508	0.837	0.0688			~	cyBy	0.293267	~
cyBy_CD4+CD27+CD45RA- Central Memory	62	17	15	30	39.516	34.361	41.723	41.335	16.624	17.488	24.627	0.501	0.588	0.524	0.998				0.507	0.527	0.886	0.69				cyBy	0.701619
cyBy_CD4+CD27-CD45RA- Effector Memory	62	17	15	30	55.448	61.724	52.387	53.423	18.777	19.536	27.484	0.438	0.506	0.481	0.989				0.419	0.408	0.772	0.704				cyBy	0.672939
cyBy_CD4+CD27-CD45RA+ Effector Memory TD	62	17	15	30	0.936	0.794	0.793	1.088	0.645	0.628	1.247	0.503	1	0.587	0.61				0.131	0.705	0.152	0.304				cyBy	0.348286
cyBy_CD4+CD27+CD45RA+ Naive	62	17	15	30	4.096	3.116	5.092	4.153	3.01	7.335	5.973	0.623	0.594	0.821	0.862				0.556	0.526	0.767	0.863				cyBy	0.701619
cyBy_CD4+PD1+CXCR5+ Tfh cells	62	17	15	30	1.413	1.596	2.744	0.643	1.59	2.691	1.228	0.00167	0.169	0.187	0.00118			**	0.00203	0.0548	0.959	0.00222	~		**	cyBy	0.0179317	**	*
cyBy_CD4+CD38+HLA-DR+	62	17	15	30	1.438	0.981	1.637	1.598	0.665	1.322	1.228	0.154	0.236	0.177	0.994				0.381	0.345	0.609	0.823				cyBy	0.661645
cyBy_CD4+CD38+HLA-DR-	62	17	15	30	28.83	25.491	30.807	29.733	11.01	14.205	13.614	0.457	0.489	0.537	0.964				0.461	0.539	0.948	0.573				cyBy	0.701619
cyBy_CD4-CD8-	63	18	15	30	10.54	12.469	8.687	10.308	6.464	4.441	5.694	0.163	0.144	0.411	0.638				0.198	0.64	0.864	0.172				cyBy	0.456261
cyBy_CD4-CD8-Va7.2+CD161+ Mait cells	62	17	15	30	3.074	3.869	0.748	3.787	3.925	0.763	7.963	0.229	0.307	0.999	0.247				0.498	0.698	1	0.512				cyBy	0.701619
cyBy_CD3+CD8+	64	19	15	30	34.245	31.079	33	36.873	8.778	9.654	9.964	0.108	0.83	0.104	0.409				0.111	0.6	0.105	0.418				cyBy	0.326833
cyBy_CD8+CD25+	62	17	15	30	0.958	0.884	0.729	1.115	1.093	1.075	1.292	0.568	0.928	0.799	0.563				0.526	0.684	0.998	0.558				cyBy	0.701619
cyBy_CD8+CD40+	62	17	15	30	0.508	0.478	0.639	0.459	0.368	0.642	0.57	0.562	0.683	0.992	0.549				0.416	0.514	0.958	0.514				cyBy	0.672939
cyBy_CD8+CD69+	62	17	15	30	16.963	20.854	18.094	14.193	11.506	9.41	9.046	0.0821	0.709	0.0745	0.426		~		0.387	0.93	0.783	0.353				cyBy	0.661645
cyBy_CD8+CD90+	62	17	15	30	1.22	1.425	1.41	1.008	1.228	0.924	0.613	0.204	0.999	0.278	0.334				0.108	0.308	0.0878	0.619		~		cyBy	0.326833
cyBy_CD8+CD103+	62	17	15	30	47.62	65.435	55.611	33.53	17.962	22.62	22.135	1.31e-05	0.395	2.21e-05	0.00469		***	**	2.17e-06	0.439	5.61e-05	2.94e-05		***	***	cyBy	0.00011501	***	***
cyBy_CD8+CD127+	62	17	15	30	27.591	25.354	31.207	27.05	8.478	11.771	13.739	0.374	0.361	0.888	0.522				0.212	0.986	0.509	0.205				cyBy	0.468167
cyBy_CD8+CD27+CD45RA- Central Memory	62	17	15	30	22.473	17.24	21.137	26.107	10.123	12.387	18.435	0.155	0.75	0.141	0.557				0.821	0.96	0.826	0.901				cyBy	0.889102
cyBy_CD8+CTLA4+	62	17	15	30	0.397	0.426	0.403	0.377	0.36	0.584	0.735	0.966	0.993	0.963	0.991				0.822	0.96	0.827	0.902				cyBy	0.889102
cyBy_CD8+CD27-CD45RA- Effector Memory	62	17	15	30	67.853	76.106	66.393	63.907	11.304	17.593	23.701	0.125	0.347	0.109	0.915				0.578	0.619	0.568	0.992				cyBy	0.712419
cyBy_CD8+CD27-CD45RA+ Effector Memory TD	62	17	15	30	3.789	2.858	4.067	4.177	1.883	2.313	4.885	0.486	0.633	0.478	0.995				0.632	0.829	0.608	0.868				cyBy	0.730478
cyBy_CD8+FoxP3+CD25+	62	17	15	30	0.459	0.488	0.434	0.455	0.559	0.564	0.481	0.957	0.954	0.977	0.991				0.891	0.897	0.894	1				cyBy	0.908135
cyBy_CD8+Va7.2+CD161+	62	17	15	30	2.196	3.633	0.797	2.081	3.393	0.886	3.492	0.0371	0.0292	0.222	0.382	*			0.343	0.432	0.935	0.457				cyBy	0.648793
cyBy_CD8+CD27+CD45RA+ Naive	62	17	15	30	5.886	3.796	8.409	5.808	2.69	9.507	5.826	0.129	0.107	0.55	0.4				0.167	0.146	0.465	0.607				cyBy	0.402318
cyBy_CD8+PD1+	62	17	15	30	7.463	9.205	7.929	6.242	8.332	6.945	4.88	0.312	0.843	0.294	0.689				0.0376	0.302	0.0324	0.296		*		cyBy	0.2491	*
cyBy_CD8+PDL1+	62	17	15	30	0.453	0.364	0.674	0.393	0.355	0.806	0.515	0.225	0.274	0.984	0.263				0.226	0.258	0.8	0.416				cyBy	0.47912
cyBy_CD8+CD38+HLA-DR+	62	17	15	30	1.868	1.546	1.672	2.148	1.219	1.353	2.039	0.448	0.976	0.475	0.649				0.733	0.858	0.71	0.93				cyBy	0.826574
cyBy_CD8+CD38+HLA-DR-	62	17	15	30	30.779	34.076	33.7	27.451	17.761	15.908	15.289	0.297	0.998	0.371	0.442				0.0551	0.947	0.314	0.0498			*	cyBy	0.265482	~
cyBy_B Cells (% CD3- CD45+)	51	12	10	29	57.405	44.011	64.74	60.418	30.47	20.549	22.392	0.0905	0.121	0.127	0.876				0.614	0.917	0.66	0.764				cyBy	0.730478
cyBy_NK cells (% of CD3- CD45+)	64	19	15	30	2.893	3.294	3.839	2.167	2.53	3.704	2.464	0.139	0.841	0.363	0.153				0.0232	0.98	0.0704	0.0458		~	*	cyBy	0.175657	*
cyBy_CD14+ Monocytes (% of CD3- CD45+)	62	18	15	29	3.399	1.77	2.453	4.899	2.7	2.239	8.09	0.168	0.94	0.184	0.393				0.538	0.983	0.78	0.524				cyBy	0.701619
cyBy_CD11c+CD1c+cDCs (% of CD3- CD45+)	60	18	13	29	0.377	0.335	0.34	0.419	0.211	0.277	0.331	0.554	0.999	0.601	0.693				0.928	0.996	0.938	0.95				cyBy	0.928
cyBy_CD11c-CD123+pDCs (% of CD3- CD45+)	60	18	13	29	0.209	0.24	0.164	0.209	0.3	0.147	0.182	0.641	0.611	0.887	0.812				0.138	0.118	0.47	0.528				cyBy	0.348286
cyBy_CD11c-CD123-Macs (% of CD3- CD45+)	60	18	13	29	6.104	5.037	6.322	6.669	4.021	4.564	11.294	0.81	0.908	0.797	0.992				0.879	0.867	0.946	0.966				cyBy	0.908135
cyBy_ILC-1	58	17	14	27	0.253	0.286	0.136	0.293	0.652	0.175	0.524	0.618	0.695	0.999	0.62				0.138	0.129	0.184	0.953				cyBy	0.348286
cyBy_ILC-2	58	17	14	27	0.082	0.075	0.083	0.086	0.078	0.1	0.099	0.931	0.97	0.925	0.995				0.0535	0.221	0.0415	0.547		*		cyBy	0.265482	~
cyBy_ILC-3	58	17	14	27	0.157	0.202	0.225	0.093	0.088	0.169	0.078	0.000453	0.828	0.00554	0.00147		**	**	1.84e-05	0.86	0.00676	2.07e-05		**	***	cyBy	0.0004717	***	***
cyBy_CCR5+CD103+CD69+CD4+	61	19	14	28	37.578	42.763	49.146	28.276	25.142	29.34	22.91	0.0283	0.752	0.137	0.0367			*	0.0829	0.413	0.848	0.0688			~	cyBy	0.293267	~
cyBy_CD103+CD69+CD4+	61	19	14	28	4.831	7.081	5.409	3.015	12.911	5.605	3.897	0.239	0.828	0.218	0.64				0.473	0.953	0.769	0.455				cyBy	0.701619
