# Supplementary material for: Gut microbiome composition influences immunologic alterations in the blood and gut of HIV-positive and HIV-negative men who have sex with men
Source: Front Immunol. 2026 Jan 2;16:1707736. doi: 10.3389/fimmu.2025.1707736 (PMC12808405; doi:10.3389/fimmu.2025.1707736)
Supplement: Supplementary file 4 [file Table4.xlsx]

## Sheet: Sheet1
ASV	pFadjFDR.fm	pFadjFDR.cm	pABSig.fm	pACSig.fm	pBCSig.fm	StSignifSummary.fm	pABSig.cm	pACSig.cm	pBCSig.cm	SignifSummary.cm	Fecal v. Colonic
f_Lachnospiraceae.g_Anaerostipes.206	0.0506677	0.265117	TRUE	TRUE	FALSE	down_in_MSM	FALSE	TRUE	FALSE	down_in_MSM/HIV+_v_non-MSM	Similar
g_Prevotella.s_stercorea.29	0.0572006	0.187396	TRUE	TRUE	FALSE	up_in_MSM	FALSE	TRUE	FALSE	up_in_MSM/HIV+_v_non-MSM	Similar
g_Ruminococcus.s_bromii.19	0.0496828	0.178136	TRUE	TRUE	FALSE	down_in_MSM	FALSE	TRUE	FALSE	down_in_MSM/HIV+_v_non-MSM	Similar
o_Clostridiales.f_Lachnospiraceae.68	0.0506677	0.546189	FALSE	FALSE	TRUE	down_in_HIV	FALSE	FALSE	FALSE	NS	NA
g_Prevotella.s_copri.32	0.0496828	0.605852	TRUE	TRUE	FALSE	up_in_MSM	FALSE	FALSE	FALSE	NS	NA
f_.Odoribacteraceae..g_Odoribacter.158	0.0496828	0.0894801	TRUE	TRUE	FALSE	down_in_MSM	FALSE	TRUE	FALSE	down_in_MSM/HIV+_v_non-MSM	Similar
c_Clostridia.o_Clostridiales.78	0.415868	0.0894801	FALSE	FALSE	FALSE	NS	FALSE	TRUE	FALSE	down_in_MSM/HIV+_v_non-MSM	NA
f_Lachnospiraceae.g_Blautia.51	0.0496828	0.0495706	TRUE	TRUE	FALSE	down_in_MSM	TRUE	TRUE	FALSE	down_in_MSM	Same
o_Erysipelotrichales.f_Erysipelotrichaceae.30	0.286254	0.0441862	FALSE	TRUE	FALSE	down_in_MSM/HIV+_v_non-MSM	TRUE	TRUE	FALSE	down_in_MSM	Similar
g_Alistipes.s_putredinis.31	0.0083347	0.0268596	TRUE	TRUE	FALSE	down_in_MSM	TRUE	TRUE	FALSE	down_in_MSM	Same
f_Ruminococcaceae.g_Oscillospira.71	0.0496828	0.424898	FALSE	FALSE	TRUE	down_in_HIV	FALSE	FALSE	FALSE	NS	NA
c_Clostridia.o_Clostridiales.91	0.977726	0.0894801	FALSE	FALSE	FALSE	NS	TRUE	TRUE	FALSE	down_in_MSM	NA
o_Clostridiales.f_.Mogibacteriaceae..248	0.0399121	0.605852	FALSE	FALSE	TRUE	down_in_HIV	FALSE	FALSE	FALSE	NS	NA
f_Coriobacteriaceae.g_Adlercreutzia.438	0.0210814	NA	TRUE	TRUE	FALSE	down_in_MSM	NA	NA	NA	NA	NA
f_Ruminococcaceae.g_Ruminococcus.95	0.102481	0.0441862	FALSE	TRUE	FALSE	down_in_MSM/HIV+_v_non-MSM	TRUE	TRUE	FALSE	down_in_MSM	Similar
o_Bacteroidales.f_Rikenellaceae.75	0.060102	0.0894801	FALSE	TRUE	FALSE	down_in_MSM/HIV+_v_non-MSM	TRUE	TRUE	FALSE	down_in_MSM	Similar
g_Bacteroides.s_uniformis.43	0.00942379	0.136089	TRUE	TRUE	FALSE	down_in_MSM	TRUE	TRUE	FALSE	down_in_MSM	Same
o_Clostridiales.f_Ruminococcaceae.376	0.0506677	0.883446	TRUE	FALSE	TRUE	up_in_MSM/HIV-	FALSE	FALSE	FALSE	NS	NA
f_Bacteroidaceae.g_Bacteroides.55	0.0902553	NA	FALSE	TRUE	FALSE	down_in_MSM/HIV+_v_non-MSM	NA	NA	NA	NA	NA
g_Faecalibacterium.s_prausnitzii.2	0.0506677	0.38488	TRUE	TRUE	FALSE	down_in_MSM	FALSE	TRUE	FALSE	down_in_MSM/HIV+_v_non-MSM	Similar
f_Bacteroidaceae.g_Bacteroides.3	0.0083347	0.220407	TRUE	TRUE	FALSE	down_in_MSM	FALSE	TRUE	FALSE	down_in_MSM/HIV+_v_non-MSM	Similar
o_Clostridiales.f_Ruminococcaceae.192	0.0407327	0.664973	TRUE	FALSE	TRUE	up_in_MSM/HIV-	FALSE	FALSE	FALSE	NS	NA
